# Supplementary material for: Contextualizing new estimates of coding intensity in Medicare advantage and opportunities for further research
Source: Health Aff Sch. 2026 Jan 20;4(1):qxag011. doi: 10.1093/haschl/qxag011 (PMC12856195; doi:10.1093/haschl/qxag011)
Supplement: qxag011_Supplementary_Data [file qxag011_supplementary_data.zip]

Archive with 3 entries (3 files):
- coi_disclosure_bi.docx
- coi_disclosure_yf.docx
- coi_disclosure Adler.docx
